# Supplementary material for: User Perceptions of Visual Blood: An International Mixed Methods Study on Novel Blood Gas Analysis Visualization
Source: Diagnostics (Basel). 2023 Sep 30;13(19):3103. doi: 10.3390/diagnostics13193103 (PMC10572252; doi:10.3390/diagnostics13193103)
Supplement: Supplementary file 1 [file diagnostics-13-03103-s001.zip]

Archive with 2 entries (2 files):
- File S1.pdf
- Video S1.mov
